# Supplementary material for: Readdressing the Localization of Apolipoprotein E (APOE) in Mitochondria-Associated Endoplasmic Reticulum (ER) Membranes (MAMs): An Investigation of the Hepatic Protein–Protein Interactions of APOE with the Mitochondrial Proteins Lon Protease (LONP1), Mitochondrial Import Receptor Subunit TOM40 (TOMM40) and Voltage-Dependent Anion-Selective Channel 1 (VDAC1)
Source: Int J Mol Sci. 2024 Oct 1;25(19):10597. doi: 10.3390/ijms251910597 (PMC11476584; doi:10.3390/ijms251910597)
Supplement: Supplementary file 1 [file ijms-25-10597-s001.zip]

Archive with 2 entries (2 files):
- ijms-3209768-supplementary.pdf
- ijms-3209768-supplementary.xlsx
